# Supplementary material for: Recombination-Independent Recognition of DNA Homology for Repeat-Induced Point Mutation (RIP) Is Modulated by the Underlying Nucleotide Sequence
Source: PLoS Genet. 2016 May 5;12(5):e1006015. doi: 10.1371/journal.pgen.1006015 (PMC4858203; doi:10.1371/journal.pgen.1006015)
Supplement: S1 File — Plasmid maps are in the GenBank Flat File Format. Individual files are provided as a single tar/gzip archive. Plasmid names are listed in S1 Table. (GZ) [file pgen.1006015.s003.gz]

Archive with 43 entries (42 files):
- S1_File
- S1_File/pEAG223E.seq
- S1_File/pEAG223D.seq
- S1_File/pEAG199O.seq
- S1_File/pEAG204M.seq
- S1_File/pEAG223O.seq
- S1_File/pEAG199I.seq
- S1_File/pEAG204J.seq
- S1_File/pEAG223A.seq
- S1_File/pEAG204G.seq
- S1_File/pEAG223W.seq
- S1_File/pEAG204F.seq
- S1_File/pEAG199Q.seq
- S1_File/pEAG223N.seq
- S1_File/pEAG223Y.seq
- S1_File/pEAG223M.seq
- S1_File/pEAG204P.seq
- S1_File/pEAG199G.seq
- S1_File/pEAG204Q.seq
- S1_File/pEAG223F.seq
- S1_File/pEAG199M.seq
- S1_File/pEAG223I.seq
- S1_File/pEAG204L.seq
- S1_File/pEAG204Y.seq
- S1_File/pEAG204K.seq
- S1_File/pEAG204T.seq
- S1_File/pEAG199R.seq
- S1_File/pEAG223Z.seq
- S1_File/pEAG223X.seq
- S1_File/pEAG223H.seq
- S1_File/pEAG223G.seq
- S1_File/pEAG199L.seq
- S1_File/pEAG204H.seq
- S1_File/pEAG204O.seq
- S1_File/pEAG199N.seq
- S1_File/pEAG199F.seq
- S1_File/pEAG223J.seq
- S1_File/pEAG199H.seq
- S1_File/pEAG204N.seq
- S1_File/pEAG223P.seq
- S1_File/pEAG223B.seq
- S1_File/pEAG223K.seq
- S1_File/pEAG223C.seq
