# Supplementary material for: Recombination-Independent Recognition of DNA Homology for Repeat-Induced Point Mutation (RIP) Is Modulated by the Underlying Nucleotide Sequence
Source: PLoS Genet. 2016 May 5;12(5):e1006015. doi: 10.1371/journal.pgen.1006015 (PMC4858203; doi:10.1371/journal.pgen.1006015)
Supplement: S1 File — Plasmid maps are in the GenBank Flat File Format. Individual files are provided as a single tar/gzip archive. Plasmid names are listed in S1 Table. (GZ) [file pgen.1006015.s003.gz › S1_File/pEAG223E.seq]

FEATURES             Location/Qualifiers
     source          1..6120
                     /note="pEAG223E"
     CDS             129..989
                     /note="AmpR"
     misc_feature    911..921
                     /note="AhdI"
     rep_origin      complement(1137..1804)
                     /note="pUC origin"
     source          2214..3774
                     /note="csr-1 5' flank"
     primer_bind     2286..2306
                     /note="P66_Seq3"
     source          2345..4753
                     /note="E_REF"
     repeat_region   2535..2634
     misc_feature    2635..2650
                     /note="spacer"
     repeat_region   2651..3150
                     /note="4H-7N"
     primer_bind     3578..3598
                     /note="P66_Seq10, T(m)=60.6C, CGCTTCCATGCATTTTGGATG"
     primer_bind     complement(3673..3694)
                     /note="P66_Seq11, T(m)=60.8C, AACGATGGAAATCTGCTACACG"
     misc_feature    3789..3796
                     /note="NotI"
     misc_feature    3807..3812
                     /note="NdeI"
     primer_bind     3813..3831
                     /note="P199_R3, T(m)=62.3C,
                     AATAAT'CATATG'GGCGACTCTAGGGTTTCTC"
     repeat_region   complement(3813..4312)
                     /note="4H-7N"
     primer_bind     complement(4293..4312)
                     /note="P199_F3, T(m)=62.3C, GGTATCCTTGAGGCACTCAC"
     misc_feature    4323..4328
                     /note="StuI"
     primer_bind     4323..4345
                     /note="P223E_F1, T(m)=62C,
                     AACATG'AGGCCT'GTCCGCCGAAGAATGGC"
     repeat_region   complement(4329..4428)
     primer_bind     complement(4410..4428)
                     /note="P223E_R1, T(m)=C,
                     AACAAC'CTTAAG'ATGCGACCGAGCATCGTCC"
     misc_feature    4429..4434
                     /note="AflII"
     source          4459..5480
                     /note="csr-1 3' flank"
     primer_bind     complement(4477..4496)
                     /note="P66_Seq12"
     primer_bind     complement(4833..4853)
                     /note="RIP2_R1, T(m)=60.6C, TGCCCTGTCTATGATATGTGC"
     rep_origin      complement(5794..6100)
                     /note="f(-) ori"
>pEAG223E
gtggcacttttcggggaaatgtgcgcggaacccctatttgtttatttttctaaatacatt
caaatatgtatccgctcatgagacaataaccctgataaatgcttcaataatattgaaaaa
ggaagagtatgagtattcaacatttccgtgtcgcccttattcccttttttgcggcatttt
gccttcctgtttttgctcacccagaaacgctggtgaaagtaaaagatgctgaagatcagt
tgggtgcacgagtgggttacatcgaactggatctcaacagcggtaagatccttgagagtt
ttcgccccgaagaacgttttccaatgatgagcacttttaaagttctgctatgtggcgcgg
tattatcccgtattgacgccgggcaagagcaactcggtcgccgcatacactattctcaga
atgacttggttgagtactcaccagtcacagaaaagcatcttacggatggcatgacagtaa
gagaattatgcagtgctgccataaccatgagtgataacactgcggccaacttacttctga
caacgatcggaggaccgaaggagctaaccgcttttttgcacaacatgggggatcatgtaa
ctcgccttgatcgttgggaaccggagctgaatgaagccataccaaacgacgagcgtgaca
ccacgatgcctgtagcaatggcaacaacgttgcgcaaactattaactggcgaactactta
ctctagcttcccggcaacaattaatagactggatggaggcggataaagttgcaggaccac
ttctgcgctcggcccttccggctggctggtttattgctgataaatctggagccggtgagc
gtgggtctcgcggtatcattgcagcactggggccagatggtaagccctcccgtatcgtag
ttatctacacgacggggagtcaggcaactatggatgaacgaaatagacagatcgctgaga
taggtgcctcactgattaagcattggtaactgtcagaccaagtttactcatatatacttt
agattgatttaaaacttcatttttaatttaaaaggatctaggtgaagatcctttttgata
atctcatgaccaaaatcccttaacgtgagttttcgttccactgagcgtcagaccccgtag
aaaagatcaaaggatcttcttgagatcctttttttctgcgcgtaatctgctgcttgcaaa
caaaaaaaccaccgctaccagcggtggtttgtttgccggatcaagagctaccaactcttt
ttccgaaggtaactggcttcagcagagcgcagataccaaatactgtccttctagtgtagc
cgtagttaggccaccacttcaagaactctgtagcaccgcctacatacctcgctctgctaa
tcctgttaccagtggctgctgccagtggcgataagtcgtgtcttaccgggttggactcaa
gacgatagttaccggataaggcgcagcggtcgggctgaacggggggttcgtgcacacagc
ccagcttggagcgaacgacctacaccgaactgagatacctacagcgtgagctatgagaaa
gcgccacgcttcccgaagggagaaaggcggacaggtatccggtaagcggcagggtcggaa
caggagagcgcacgagggagcttccagggggaaacgcctggtatctttatagtcctgtcg
ggtttcgccacctctgacttgagcgtcgatttttgtgatgctcgtcaggggggcggagcc
tatggaaaaacgccagcaacgcggcctttttacggttcctggccttttgctggccttttg
ctcacatgttctttcctgcgttatcccctgattctgtggataaccgtattaccgcctttg
agtgagctgataccgctcgccgcagccgaacgaccgagcgcagcgagtcagtgagcgagg
aagcggaagagcgcccaatacgcaaaccgcctctccccgcgcgttggccgattcattaat
gcagctggcacgacaggtttcccgactggaaagcgggcagtgagcgcaacgcaattaatg
tgagttagctcactcattaggcaccccaggctttacactttatgcttccggctcgtatgt
tgtgtggaattgtgagcggataacaatttcacacaggaaacagctatgaccatgattacg
ccaagcgcgcaattaaccctcactaaagggaacaaaagctgggtaccgggcccaacacct
ccgtcgccataaactcctccagaatagccaccgtaggtagagctgctaccaccgccacca
ctgctgctaccgccatacgaagtgttgccgaaaccgccataacgtccgctgctcccgctg
gagaagctcattccacccgaaatgcccgtgaacttgcccttgtttgcgcgggccttcttg
cgctctgctcggatacgctcgacatcgctgaggagctcggcgagttccttggcgcggttg
cggacgttgataccctggtctttgccgttctggtcgataaaatggaactggcgcagcatc
ttgaggagggtaagatgcgaccgagcatcgtccaccactcgttcggaaccgtgcttaatc
aggtactctagtagttgaagggccttgtagatctggcgccattcttcggcggacttttct
gtgaaacggcggtaaatcatgggcatgatttcgttgagtgtttggctaagaacaaggagg
gaaacgcaagttagccgcgttcgtatacaagcgagcagttctcgagaacgtactagttga
aggtgccatcggcgatctcttgcatcaaagtcgacgatgcaccccaaggttcattgttgg
tggcctcgcgcacctgggttcgctgtcagctcccgttccatggtctcttgtctgggatca
agtatatggcgaagggcgcaagagaatggtgccagtgtggcgcgtggatacgggcatacc
ttggactccatctcggtatagttcatgacagctggttggagccattgtcagcaccctgaa
cacgaaatcatgagggagtcttggttctggactaggtggtcacctaccattttgaacctt
tcgtacgccagccttgatgtcgtagagtgtcaggttggacacggtatccttgaggctatt
gaaatccattgcgtaaacgtgtctatcgccggagttgctgggaattgttctgatgggcta
aggtaattcttctctagatccaatctgagcctcgcggtgatgattgccagacgggcggga
tgctgtggcgacttggtggtttttgttcgggctgatcgctttcagggcgacgtttcacgg
tcttgtcgggatcagatggacattgaggtggcctagcgtcagggtgccgctgagcgctga
cctcaactgacgccgtccaaggccgacccctgcgcttgacccaacaccctgacaccaaga
agccagtggaacccaggaggtctgccaagactttgaaagcttggcacgagcgtctcagct
ctttgaagcctgagttttcaggcaagaattctgcttgtaattgccgggccggccgacaac
gcggggcggcgggaggggacgctcggccgccggagctcgcttccatgcattttggatgga
gtaaaaattgttaaacacccgacccgactccgttctccctctcgtctcaggtctttgttg
tgcatccatcgccgtgtagcagatttccatcgttcgtttgttcggactttaccttgtact
tttagcttcattatcatcctacaatcatccaggatttcatcttccacaaccggtttaatt
aagttaacgcggccgcaggtgcatgacatatgggcgactctagggtttctcgtcaggata
ggtgctgcctacgctgcaccgacctggtcctggttaagaacgaagaattagctgattctg
caaagcccagttatggcgttcagccactccacgaagaaagtcacttcccgtcactattcg
aagcataggtgagtggtgtggcgtagcagagctagatatcactacgtattaatggcccta
gtggtaacagaacatccgacaagtacacctttgaaattcatggattccctcgagacgata
cgatcgtgcagagcctcatccatttgcgtagagcgcgagctgaacatgaagacgcggaat
agacaacttattcacttgtcaccagtcgtgtttgacgatgagcctcttcgcgatacctac
ctctggagggtactcgtgaaagaagacggaacttggcgcttgacgcccggctattgcagg
cagttcctgagatggagccgggagaccaacacgtgagtgcctcaaggataccaaatcacg
tgaggcctgtccgccgaagaatggcgccagatctacaaggcccttcaactactagagtac
ctgattaagcacggttccgaacgagtggtggacgatgctcggtcgcatcttaagccgcgg
tggatttcctgcgctgcacacccacccttcttcactgcatcgtcatcactgtcgctttga
tggttgatgtgattacgcaaactgatggttgatgagatcacgtaaactgatgtcttttcc
tagacagtttgcaggtcatgtgaatgttatcgccaacacattgaatgctaaacagattac
ctccaacgcctagatgaaaccaaattacccttgccttctttttttttacgccgttaatgc
agttgtgatagagaccatgcaacgtcttctaaacggagacacaaacacattcgagtcgat
cagatcgaaatgacttgttcctgtacctcgtcaccatccagccaccgtctgaaatagacg
cagttgctggggctgacaggtccgccttcctcgcacatatcatagacagggcaccgccca
caaggcgcctccataaggccacttgcactcggctcaactcccataaatgaggtaacaatg
cctcctttggttggatcatggtcgaggcgtcgttgattgcacgtcctcggatcctgtttg
gggatgcgcgtcacacggtaccccttgcgcccattgaccttgacaggctctactaagcca
tcgtagtatagcacatccaccaactgctggatatccgcctcgctcaacgtcgtattattc
gtgatgccggcgtggtggatgaactttgcaatgtccgacacagtcgggtacgacttgtaa
ccggccgggagaggcagcaattgcggcttgccgggcctggtcttcttggccggtgccggt
gccgccgtgtcgtcgttggaaatctcgcccgcgctgcgcttcgtccccttggaaatatcc
tccgagtggggaatggtcccctgaaccacgcccttcttgggattcttttcacgctgctgt
gctcctcctccttgtgctcctactcctggtactccagcaccgccgccgtgggaagtatat
gtcgatttctgcttgataaagtcaaacacaatttcctgtagctcgttgatgaaggccgtg
tcgagctccaattcgccctatagtgagtcgtattacgcgcgctcactggccgtcgtttta
caacgtcgtgactgggaaaaccctggcgttacccaacttaatcgccttgcagcacatccc
cctttcgccagctggcgtaatagcgaagaggcccgcaccgatcgcccttcccaacagttg
cgcagcctgaatggcgaatggaaattgtaagcgttaatattttgttaaaattcgcgttaa
atttttgttaaatcagctcattttttaaccaataggccgaaatcggcaaaatcccttata
aatcaaaagaatagaccgagatagggttgagtgttgttccagtttggaacaagagtccac
tattaaagaacgtggactccaacgtcaaagggcgaaaaaccgtctatcagggcgatggcc
cactacgtgaaccatcaccctaatcaagttttttggggtcgaggtgccgtaaagcactaa
atcggaaccctaaagggagcccccgatttagagcttgacggggaaagccggcgaacgtgg
cgagaaaggaagggaagaaagcgaaaggagcgggcgctagggcgctggcaagtgtagcgg
tcacgctgcgcgtaaccaccacacccgccgcgcttaatgcgccgctacagggcgcgtcag
