# Supplementary material for: Recombination-Independent Recognition of DNA Homology for Repeat-Induced Point Mutation (RIP) Is Modulated by the Underlying Nucleotide Sequence
Source: PLoS Genet. 2016 May 5;12(5):e1006015. doi: 10.1371/journal.pgen.1006015 (PMC4858203; doi:10.1371/journal.pgen.1006015)
Supplement: S1 File — Plasmid maps are in the GenBank Flat File Format. Individual files are provided as a single tar/gzip archive. Plasmid names are listed in S1 Table. (GZ) [file pgen.1006015.s003.gz › S1_File/pEAG204M.seq]

FEATURES             Location/Qualifiers
     source          1..6116
                     /note="pEAG204M"
     CDS             129..989
                     /note="AmpR"
     misc_feature    911..921
                     /note="AhdI"
     rep_origin      complement(1137..1804)
                     /note="pUC origin"
     source          2214..3774
                     /note="csr-1 5' flank"
     primer_bind     2224..2245
                     /note="RIP2_F1, T(m)=60.8C, TCGCCATAAACTCCTCCAGAAT"
     primer_bind     2535..2552
                     /note="P66_Seq4"
     source          2600..3626
     source          2600..4749
                     /note="M_REF"
     source          2651..3150
                     /note="VARIABLE REGION"
     misc_feature    3151..3156
                     /note="spacer"
     repeat_unit     3157..3256
     source          3257..3796
                     /note="linker DNA"
     primer_bind     3578..3598
                     /note="P66_Seq10, T(m)=60.6C, CGCTTCCATGCATTTTGGATG"
     source          3627..4749
     primer_bind     complement(3673..3694)
                     /note="P66_Seq11, T(m)=60.8C, AACGATGGAAATCTGCTACACG"
     primer_bind     3784..3855
                     /note="P204M_1,
                     TTAACGCGGCCGCTGGAGTCGCTTTGATGTCCCGCGGCCAAAGCAATCCCTTGTTCGAGGCCTCTTGAGGAT"
     misc_feature    3789..3796
                     /note="NotI"
     repeat_unit     complement(3797..3896)
                     /note="6H-7N"
     primer_bind     complement(3837..3908)
                     /note="P204M_2,
                     GTCGCCCATATGGCTGGGTGCACGCCTGATGTTAGGCCGTAATTAGATCTAAGATCCTCAAGAGGCCTCGAA"
     misc_feature    3897..3902
                     /note="NdeI"
     source          complement(3903..4402)
                     /note="4H-7N"
     misc_feature    4403..4406
                     /note="SwaI"
     source          4455..5476
                     /note="csr-1 3' flank"
     primer_bind     complement(4829..4849)
                     /note="RIP2_R1, T(m)=60.6C, TGCCCTGTCTATGATATGTGC"
     rep_origin      complement(5790..6096)
                     /note="f(-) ori"
>pEAG204M
gtggcacttttcggggaaatgtgcgcggaacccctatttgtttatttttctaaatacatt
caaatatgtatccgctcatgagacaataaccctgataaatgcttcaataatattgaaaaa
ggaagagtatgagtattcaacatttccgtgtcgcccttattcccttttttgcggcatttt
gccttcctgtttttgctcacccagaaacgctggtgaaagtaaaagatgctgaagatcagt
tgggtgcacgagtgggttacatcgaactggatctcaacagcggtaagatccttgagagtt
ttcgccccgaagaacgttttccaatgatgagcacttttaaagttctgctatgtggcgcgg
tattatcccgtattgacgccgggcaagagcaactcggtcgccgcatacactattctcaga
atgacttggttgagtactcaccagtcacagaaaagcatcttacggatggcatgacagtaa
gagaattatgcagtgctgccataaccatgagtgataacactgcggccaacttacttctga
caacgatcggaggaccgaaggagctaaccgcttttttgcacaacatgggggatcatgtaa
ctcgccttgatcgttgggaaccggagctgaatgaagccataccaaacgacgagcgtgaca
ccacgatgcctgtagcaatggcaacaacgttgcgcaaactattaactggcgaactactta
ctctagcttcccggcaacaattaatagactggatggaggcggataaagttgcaggaccac
ttctgcgctcggcccttccggctggctggtttattgctgataaatctggagccggtgagc
gtgggtctcgcggtatcattgcagcactggggccagatggtaagccctcccgtatcgtag
ttatctacacgacggggagtcaggcaactatggatgaacgaaatagacagatcgctgaga
taggtgcctcactgattaagcattggtaactgtcagaccaagtttactcatatatacttt
agattgatttaaaacttcatttttaatttaaaaggatctaggtgaagatcctttttgata
atctcatgaccaaaatcccttaacgtgagttttcgttccactgagcgtcagaccccgtag
aaaagatcaaaggatcttcttgagatcctttttttctgcgcgtaatctgctgcttgcaaa
caaaaaaaccaccgctaccagcggtggtttgtttgccggatcaagagctaccaactcttt
ttccgaaggtaactggcttcagcagagcgcagataccaaatactgtccttctagtgtagc
cgtagttaggccaccacttcaagaactctgtagcaccgcctacatacctcgctctgctaa
tcctgttaccagtggctgctgccagtggcgataagtcgtgtcttaccgggttggactcaa
gacgatagttaccggataaggcgcagcggtcgggctgaacggggggttcgtgcacacagc
ccagcttggagcgaacgacctacaccgaactgagatacctacagcgtgagctatgagaaa
gcgccacgcttcccgaagggagaaaggcggacaggtatccggtaagcggcagggtcggaa
caggagagcgcacgagggagcttccagggggaaacgcctggtatctttatagtcctgtcg
ggtttcgccacctctgacttgagcgtcgatttttgtgatgctcgtcaggggggcggagcc
tatggaaaaacgccagcaacgcggcctttttacggttcctggccttttgctggccttttg
ctcacatgttctttcctgcgttatcccctgattctgtggataaccgtattaccgcctttg
agtgagctgataccgctcgccgcagccgaacgaccgagcgcagcgagtcagtgagcgagg
aagcggaagagcgcccaatacgcaaaccgcctctccccgcgcgttggccgattcattaat
gcagctggcacgacaggtttcccgactggaaagcgggcagtgagcgcaacgcaattaatg
tgagttagctcactcattaggcaccccaggctttacactttatgcttccggctcgtatgt
tgtgtggaattgtgagcggataacaatttcacacaggaaacagctatgaccatgattacg
ccaagcgcgcaattaaccctcactaaagggaacaaaagctgggtaccgggcccaacacct
ccgtcgccataaactcctccagaatagccaccgtaggtagagctgctaccaccgccacca
ctgctgctaccgccatacgaagtgttgccgaaaccgccataacgtccgctgctcccgctg
gagaagctcattccacccgaaatgcccgtgaacttgcccttgtttgcgcgggccttcttg
cgctctgctcggatacgctcgacatcgctgaggagctcggcgagttccttggcgcggttg
cggacgttgataccctggtctttgccgttctggtcgataaaatggaactggcgcagcatc
ttgaggagggtaagatgcgaccgagcatcgtccaccactcgttcggaaccgtgcttaatc
aggtactctagtagttgaagggccttgtagatctggcgccattcttcggcggacttttct
gtgaaacggcggtaaatcatgggcatgatttcgttgagtgtttggctaagaacaaggagg
gaaacgcaagttagccgcgttcgtatacaagcgagcagttctcgagaacgtactagttga
aggtgccatcggcgatctcttgcatcaaagtcgacgatgcaccccaaggttcattgttgg
tggcctcgcgcacctgggttcgctgtcagctcccgttccatggtctcttgtctgggatca
agtatatggcgaagggcgcaagagaatggtgccagtgtggcgcgtggatacgggcatacc
ttggactccatctcggtatagttcatgacagctggttggagccattgtcagcaccctgaa
cacgaaatcatgagggagtcttggttctggactaggtggtcacctaccattttgaacctt
tcgtacgccagccttgatgtcgtagagtgtcaggttggacacggtatccttgaggctatt
gaaatccattgcgtaaacgtgtctatcgccggagttgctgggaattgttctgatgggcta
aggtaattcttctctagatccaatctgagcctcgcggtgatgattgccagacgggcggga
tgctgtggcgacttggtggtttttgttcgggctgatcgctttcagggcgacgtttcacgg
tcttgtcgggatcagatggacattgaggtggcctagcgtcagggtgccgctgagcgctga
cctcaactgacgccgtccaaggccgacccctgcgcttgacccaacaccctgacaccaaga
agccagtggaacccaggaggtctgccaagactttgaaagcttggcacgagcgtctcagct
ctttgaagcctgagttttcaggcaagaattctgcttgtaattgccgggccggccgacaac
gcggggcggcgggaggggacgctcggccgccggagctcgcttccatgcattttggatgga
gtaaaaattgttaaacacccgacccgactccgttctccctctcgtctcaggtctttgttg
tgcatccatcgccgtgtagcagatttccatcgttcgtttgttcggactttaccttgtact
tttagcttcattatcatcctacaatcatccaggatttcatcttccacaaccggtttaatt
aagttaacgcggccgctggagtcgctttgatgtcccgcggccaaagcaatcccttgttcg
aggcctcttgaggatcttagatctaattacggcctaacatcaggcgtgcacccagccata
tgggcgactctagggtttctcgtcaggataggtgctgcctacgctgcaccgacctggtcc
tggttaagaacgaagaattagctgattctgcaaagcccagttatggcgttcagccactcc
acgaagaaagtcacttcccgtcactattcgaagcataggtgagtggtgtggcgtagcaga
gctagatatcactacgtattaatggccctagtggtaacagaacatccgacaagtacacct
ttgaaattcatggattccctcgagacgatacgatcgtgcagagcctcatccatttgcgta
gagcgcgagctgaacatgaagacgcggaatagacaacttattcacttgtcaccagtcgtg
tttgacgatgagcctcttcgcgatacctacctctggagggtactcgtgaaagaagacgga
acttggcgcttgacgcccggctattgcaggcagttcctgagatggagccgggagaccaac
acgtgagtgcctcaaggataccaaatcacgtgaggcctcctaggcttaagccgcggtgga
tttcctgcgctgcacacccacccttcttcactgcatcgtcatcactgtcgctttgatggt
tgatgtgattacgcaaactgatggttgatgagatcacgtaaactgatgtcttttcctaga
cagtttgcaggtcatgtgaatgttatcgccaacacattgaatgctaaacagattacctcc
aacgcctagatgaaaccaaattacccttgccttctttttttttacgccgttaatgcagtt
gtgatagagaccatgcaacgtcttctaaacggagacacaaacacattcgagtcgatcaga
tcgaaatgacttgttcctgtacctcgtcaccatccagccaccgtctgaaatagacgcagt
tgctggggctgacaggtccgccttcctcgcacatatcatagacagggcaccgcccacaag
gcgcctccataaggccacttgcactcggctcaactcccataaatgaggtaacaatgcctc
ctttggttggatcatggtcgaggcgtcgttgattgcacgtcctcggatcctgtttgggga
tgcgcgtcacacggtaccccttgcgcccattgaccttgacaggctctactaagccatcgt
agtatagcacatccaccaactgctggatatccgcctcgctcaacgtcgtattattcgtga
tgccggcgtggtggatgaactttgcaatgtccgacacagtcgggtacgacttgtaaccgg
ccgggagaggcagcaattgcggcttgccgggcctggtcttcttggccggtgccggtgccg
ccgtgtcgtcgttggaaatctcgcccgcgctgcgcttcgtccccttggaaatatcctccg
agtggggaatggtcccctgaaccacgcccttcttgggattcttttcacgctgctgtgctc
ctcctccttgtgctcctactcctggtactccagcaccgccgccgtgggaagtatatgtcg
atttctgcttgataaagtcaaacacaatttcctgtagctcgttgatgaaggccgtgtcga
gctccaattcgccctatagtgagtcgtattacgcgcgctcactggccgtcgttttacaac
gtcgtgactgggaaaaccctggcgttacccaacttaatcgccttgcagcacatccccctt
tcgccagctggcgtaatagcgaagaggcccgcaccgatcgcccttcccaacagttgcgca
gcctgaatggcgaatggaaattgtaagcgttaatattttgttaaaattcgcgttaaattt
ttgttaaatcagctcattttttaaccaataggccgaaatcggcaaaatcccttataaatc
aaaagaatagaccgagatagggttgagtgttgttccagtttggaacaagagtccactatt
aaagaacgtggactccaacgtcaaagggcgaaaaaccgtctatcagggcgatggcccact
acgtgaaccatcaccctaatcaagttttttggggtcgaggtgccgtaaagcactaaatcg
gaaccctaaagggagcccccgatttagagcttgacggggaaagccggcgaacgtggcgag
aaaggaagggaagaaagcgaaaggagcgggcgctagggcgctggcaagtgtagcggtcac
gctgcgcgtaaccaccacacccgccgcgcttaatgcgccgctacagggcgcgtcag
