# Supplementary material for: Recombination-Independent Recognition of DNA Homology for Repeat-Induced Point Mutation (RIP) Is Modulated by the Underlying Nucleotide Sequence
Source: PLoS Genet. 2016 May 5;12(5):e1006015. doi: 10.1371/journal.pgen.1006015 (PMC4858203; doi:10.1371/journal.pgen.1006015)
Supplement: S1 File — Plasmid maps are in the GenBank Flat File Format. Individual files are provided as a single tar/gzip archive. Plasmid names are listed in S1 Table. (GZ) [file pgen.1006015.s003.gz › S1_File/pEAG199N.seq]

FEATURES             Location/Qualifiers
     source          1..6066
                     /note="pEAG199N"
     CDS             129..989
                     /note="AmpR"
     misc_feature    911..921
                     /note="AhdI"
     rep_origin      complement(1137..1804)
                     /note="pUC origin"
     source          2214..3774
                     /note="csr-1 5' flank"
     primer_bind     2224..2245
                     /note="RIP2_F1, T(m)=60.8C, TCGCCATAAACTCCTCCAGAAT"
     primer_bind     2535..2552
                     /note="P66_Seq4"
     source          2600..4699
                     /note="N_REF"
     repeat_unit     2651..3150
     repeat_unit     3157..3206
     primer_bind     3578..3598
                     /note="P66_Seq10, T(m)=60.6C, CGCTTCCATGCATTTTGGATG"
     primer_bind     complement(3673..3694)
                     /note="P66_Seq11, T(m)=60.8C, AACGATGGAAATCTGCTACACG"
     misc_feature    3789..3796
                     /note="NotI"
     repeat_unit     complement(3797..3846)
     misc_feature    3847..3852
                     /note="NdeI"
     primer_bind     3853..3871
                     /note="P199_R3, T(m)=62.3C,
                     AATAAT'CATATG'GGCGACTCTAGGGTTTCTC"
     repeat_unit     complement(3853..4352)
                     /note="199_4-7"
     primer_bind     complement(4333..4352)
                     /note="P199_F3, T(m)=62.3C, GGTATCCTTGAGGCACTCAC"
     misc_feature    4353..4356
                     /note="SwaI"
     source          4405..5426
                     /note="csr-1 3' flank"
     primer_bind     complement(4779..4799)
                     /note="RIP2_R1, T(m)=60.6C, TGCCCTGTCTATGATATGTGC"
     rep_origin      complement(5740..6046)
                     /note="f(-) ori"
>pEAG199N
gtggcacttttcggggaaatgtgcgcggaacccctatttgtttatttttctaaatacatt
caaatatgtatccgctcatgagacaataaccctgataaatgcttcaataatattgaaaaa
ggaagagtatgagtattcaacatttccgtgtcgcccttattcccttttttgcggcatttt
gccttcctgtttttgctcacccagaaacgctggtgaaagtaaaagatgctgaagatcagt
tgggtgcacgagtgggttacatcgaactggatctcaacagcggtaagatccttgagagtt
ttcgccccgaagaacgttttccaatgatgagcacttttaaagttctgctatgtggcgcgg
tattatcccgtattgacgccgggcaagagcaactcggtcgccgcatacactattctcaga
atgacttggttgagtactcaccagtcacagaaaagcatcttacggatggcatgacagtaa
gagaattatgcagtgctgccataaccatgagtgataacactgcggccaacttacttctga
caacgatcggaggaccgaaggagctaaccgcttttttgcacaacatgggggatcatgtaa
ctcgccttgatcgttgggaaccggagctgaatgaagccataccaaacgacgagcgtgaca
ccacgatgcctgtagcaatggcaacaacgttgcgcaaactattaactggcgaactactta
ctctagcttcccggcaacaattaatagactggatggaggcggataaagttgcaggaccac
ttctgcgctcggcccttccggctggctggtttattgctgataaatctggagccggtgagc
gtgggtctcgcggtatcattgcagcactggggccagatggtaagccctcccgtatcgtag
ttatctacacgacggggagtcaggcaactatggatgaacgaaatagacagatcgctgaga
taggtgcctcactgattaagcattggtaactgtcagaccaagtttactcatatatacttt
agattgatttaaaacttcatttttaatttaaaaggatctaggtgaagatcctttttgata
atctcatgaccaaaatcccttaacgtgagttttcgttccactgagcgtcagaccccgtag
aaaagatcaaaggatcttcttgagatcctttttttctgcgcgtaatctgctgcttgcaaa
caaaaaaaccaccgctaccagcggtggtttgtttgccggatcaagagctaccaactcttt
ttccgaaggtaactggcttcagcagagcgcagataccaaatactgtccttctagtgtagc
cgtagttaggccaccacttcaagaactctgtagcaccgcctacatacctcgctctgctaa
tcctgttaccagtggctgctgccagtggcgataagtcgtgtcttaccgggttggactcaa
gacgatagttaccggataaggcgcagcggtcgggctgaacggggggttcgtgcacacagc
ccagcttggagcgaacgacctacaccgaactgagatacctacagcgtgagctatgagaaa
gcgccacgcttcccgaagggagaaaggcggacaggtatccggtaagcggcagggtcggaa
caggagagcgcacgagggagcttccagggggaaacgcctggtatctttatagtcctgtcg
ggtttcgccacctctgacttgagcgtcgatttttgtgatgctcgtcaggggggcggagcc
tatggaaaaacgccagcaacgcggcctttttacggttcctggccttttgctggccttttg
ctcacatgttctttcctgcgttatcccctgattctgtggataaccgtattaccgcctttg
agtgagctgataccgctcgccgcagccgaacgaccgagcgcagcgagtcagtgagcgagg
aagcggaagagcgcccaatacgcaaaccgcctctccccgcgcgttggccgattcattaat
gcagctggcacgacaggtttcccgactggaaagcgggcagtgagcgcaacgcaattaatg
tgagttagctcactcattaggcaccccaggctttacactttatgcttccggctcgtatgt
tgtgtggaattgtgagcggataacaatttcacacaggaaacagctatgaccatgattacg
ccaagcgcgcaattaaccctcactaaagggaacaaaagctgggtaccgggcccaacacct
ccgtcgccataaactcctccagaatagccaccgtaggtagagctgctaccaccgccacca
ctgctgctaccgccatacgaagtgttgccgaaaccgccataacgtccgctgctcccgctg
gagaagctcattccacccgaaatgcccgtgaacttgcccttgtttgcgcgggccttcttg
cgctctgctcggatacgctcgacatcgctgaggagctcggcgagttccttggcgcggttg
cggacgttgataccctggtctttgccgttctggtcgataaaatggaactggcgcagcatc
ttgaggagggtaagatgcgaccgagcatcgtccaccactcgttcggaaccgtgcttaatc
aggtactctagtagttgaagggccttgtagatctggcgccattcttcggcggacttttct
gtgaaacggcggtaaatcatgggcatgatttcgttgagtgtttggctaagaacaaggagg
gaaacgcaagttagccgcgttcgtatacaagcgagcagttctcgagaacgtactagttga
aggtgccatcggcgatctcttgcatcaaagtcgacgatgcaccccaaggttcattgttgg
tggcctcgcgcacctgggttcgctgtcagctcccgttccatggtctcttgtctgggatca
agtatatggcgaagggcgcaagagaatggtgccagtgtggcgcgtggatacgggcatacc
ttggactccatctcggtatagttcatgacagctggttggagccattgtcagcaccctgaa
cacgaaatcatgagggagtcttggttctggactaggtggtcacctaccattttgaacctt
tcgtacgccagccttgatgtcgtagagtgtcaggttggacacggtatccttgaggctatt
gaaatccattgcgtaaacgtgtctatcgccggagttgctgggaattgttctgatgggcta
aggtaattcttctctagatccaatctgagcctcgcggtgatgattgccagacgggcggga
tgctgtggcgacttggtggtttttgttcgggctgatcgctttcagggcgacgtttcacgg
tcttgtcgggatcagatggacattgaggtggcctagcgtcagggtgccgctgagcgctga
cctcaactgacgccgtccaaggccgacccctgcgcttgacccaacaccctgacaccaaga
agccagtggaacccaggaggtctgccaagactttgaaagcttggcacgagcgtctcagct
ctttgaagcctgagttttcaggcaagaattctgcttgtaattgccgggccggccgacaac
gcggggcggcgggaggggacgctcggccgccggagctcgcttccatgcattttggatgga
gtaaaaattgttaaacacccgacccgactccgttctccctctcgtctcaggtctttgttg
tgcatccatcgccgtgtagcagatttccatcgttcgtttgttcggactttaccttgtact
tttagcttcattatcatcctacaatcatccaggatttcatcttccacaaccggtttaatt
aagttaacgcggccgcagattggatctagagaagaattaccttagcccatcagaacaatt
cccagccatatgggcgactctagggtttctcgtcaggataggtgctgcctacgctgcacc
gacctggtcctggttaagaacgaagaattagctgattctgcaaagcccagttatggcgtt
cagccactccacgaagaaagtcacttcccgtcactattcgaagcataggtgagtggtgtg
gcgtagcagagctagatatcactacgtattaatggccctagtggtaacagaacatccgac
aagtacacctttgaaattcatggattccctcgagacgatacgatcgtgcagagcctcatc
catttgcgtagagcgcgagctgaacatgaagacgcggaatagacaacttattcacttgtc
accagtcgtgtttgacgatgagcctcttcgcgatacctacctctggagggtactcgtgaa
agaagacggaacttggcgcttgacgcccggctattgcaggcagttcctgagatggagccg
ggagaccaacacgtgagtgcctcaaggataccaaatcacgtgaggcctcctaggcttaag
ccgcggtggatttcctgcgctgcacacccacccttcttcactgcatcgtcatcactgtcg
ctttgatggttgatgtgattacgcaaactgatggttgatgagatcacgtaaactgatgtc
ttttcctagacagtttgcaggtcatgtgaatgttatcgccaacacattgaatgctaaaca
gattacctccaacgcctagatgaaaccaaattacccttgccttctttttttttacgccgt
taatgcagttgtgatagagaccatgcaacgtcttctaaacggagacacaaacacattcga
gtcgatcagatcgaaatgacttgttcctgtacctcgtcaccatccagccaccgtctgaaa
tagacgcagttgctggggctgacaggtccgccttcctcgcacatatcatagacagggcac
cgcccacaaggcgcctccataaggccacttgcactcggctcaactcccataaatgaggta
acaatgcctcctttggttggatcatggtcgaggcgtcgttgattgcacgtcctcggatcc
tgtttggggatgcgcgtcacacggtaccccttgcgcccattgaccttgacaggctctact
aagccatcgtagtatagcacatccaccaactgctggatatccgcctcgctcaacgtcgta
ttattcgtgatgccggcgtggtggatgaactttgcaatgtccgacacagtcgggtacgac
ttgtaaccggccgggagaggcagcaattgcggcttgccgggcctggtcttcttggccggt
gccggtgccgccgtgtcgtcgttggaaatctcgcccgcgctgcgcttcgtccccttggaa
atatcctccgagtggggaatggtcccctgaaccacgcccttcttgggattcttttcacgc
tgctgtgctcctcctccttgtgctcctactcctggtactccagcaccgccgccgtgggaa
gtatatgtcgatttctgcttgataaagtcaaacacaatttcctgtagctcgttgatgaag
gccgtgtcgagctccaattcgccctatagtgagtcgtattacgcgcgctcactggccgtc
gttttacaacgtcgtgactgggaaaaccctggcgttacccaacttaatcgccttgcagca
catccccctttcgccagctggcgtaatagcgaagaggcccgcaccgatcgcccttcccaa
cagttgcgcagcctgaatggcgaatggaaattgtaagcgttaatattttgttaaaattcg
cgttaaatttttgttaaatcagctcattttttaaccaataggccgaaatcggcaaaatcc
cttataaatcaaaagaatagaccgagatagggttgagtgttgttccagtttggaacaaga
gtccactattaaagaacgtggactccaacgtcaaagggcgaaaaaccgtctatcagggcg
atggcccactacgtgaaccatcaccctaatcaagttttttggggtcgaggtgccgtaaag
cactaaatcggaaccctaaagggagcccccgatttagagcttgacggggaaagccggcga
acgtggcgagaaaggaagggaagaaagcgaaaggagcgggcgctagggcgctggcaagtg
tagcggtcacgctgcgcgtaaccaccacacccgccgcgcttaatgcgccgctacagggcg
cgtcag
//
