# Supplementary material for: Recombination-Independent Recognition of DNA Homology for Repeat-Induced Point Mutation (RIP) Is Modulated by the Underlying Nucleotide Sequence
Source: PLoS Genet. 2016 May 5;12(5):e1006015. doi: 10.1371/journal.pgen.1006015 (PMC4858203; doi:10.1371/journal.pgen.1006015)
Supplement: S2 File — Pairwise alignments of reference/test sequences (left/right) for each repeat construct. Individual ClustalW files are provided as a single tar/gzip archive. Alignment file names correspond to RepeatID in S1 Table. (GZ) [file pgen.1006015.s004.gz]

Archive with 43 entries (42 files):
- S2_File
- S2_File/XJN.aln
- S2_File/XJG.aln
- S2_File/XIL.aln
- S2_File/XII.aln
- S2_File/XKD.aln
- S2_File/XKN.aln
- S2_File/XKA.aln
- S2_File/XKJ.aln
- S2_File/XJO.aln
- S2_File/XIR.aln
- S2_File/XKZ.aln
- S2_File/XKH.aln
- S2_File/XKY.aln
- S2_File/XKX.aln
- S2_File/XJQ.aln
- S2_File/XKP.aln
- S2_File/XKW.aln
- S2_File/XIG.aln
- S2_File/XIM.aln
- S2_File/XIN.aln
- S2_File/XJT.aln
- S2_File/XJY.aln
- S2_File/XJK.aln
- S2_File/XKE.aln
- S2_File/XKB.aln
- S2_File/XKC.aln
- S2_File/XIH.aln
- S2_File/XIQ.aln
- S2_File/XJM.aln
- S2_File/XKI.aln
- S2_File/XKG.aln
- S2_File/XIO.aln
- S2_File/XKK.aln
- S2_File/XKO.aln
- S2_File/XKF.aln
- S2_File/XJH.aln
- S2_File/XJJ.aln
- S2_File/XJP.aln
- S2_File/XJF.aln
- S2_File/XJL.aln
- S2_File/XKM.aln
- S2_File/XIF.aln
