# Supplementary material for: Recombination-Independent Recognition of DNA Homology for Repeat-Induced Point Mutation (RIP) Is Modulated by the Underlying Nucleotide Sequence
Source: PLoS Genet. 2016 May 5;12(5):e1006015. doi: 10.1371/journal.pgen.1006015 (PMC4858203; doi:10.1371/journal.pgen.1006015)
Supplement: S2 File — Pairwise alignments of reference/test sequences (left/right) for each repeat construct. Individual ClustalW files are provided as a single tar/gzip archive. Alignment file names correspond to RepeatID in S1 Table. (GZ) [file pgen.1006015.s004.gz › S2_File/XJQ.aln]

CLUSTAL 2.1 multiple sequence alignment


left            TCTTCGGCGGACTTTTCTGTGAAACGGCGGTAAATCATGGGCATGATTTCGTTGAGTGTT
right           CTTAAGCCTAGGAGGCCTCACGTGATTTGGTATCCTTGAGGCACTCACGTGTTGGTCTCC
                  *  * *        **          ****       ****       ****      

left            TGGCTAAGAACAAGGAGGGAAACGCAAGTTAGCCGCGTTCGTATACAAGCGAGCAGTTCT
right           CGGCTCCATCTCAGGAACTGCCTGCAATAGCCGGGCGTCAAGCGCCAAGTTCCGTCTTCT
                 ****       ****       ****       ****       ****       ****

left            CGAGAACGTACTAGTTGAAGGTGCCATCGGCGATCTCTTGCATCAAAGTCGACGATGCAC
right           TTCACGAGTACCCTCCAGAGGTAGGTATCGCGAAGAGGCTCATCGTCAAACACGACTGGT
                       ****       ****       ****       ****       ****     

left            CCCAAGGTTCATTGTTGGTGGCCTCGCGCACCTGGGTTCGCTGTCAGCTCCCGTTCCATG
right           GACAAGTGAATAAGTTGTCTATTCCGCGTCTTCATGTTCAGCTCGCGCTCTACGCAAATG
                  ****       ****       ****       ****       ****       ***

left            GTCTCTTGTCTGGGATCAAGTATATGGCGAAGGGCGCAAGAGAATGGTGCCAGTGTGGCG
right           GATGAGGCTCTGCACGATCGTATCGTCTCGAGGGAATCCATGAATTTCAAAGGTGTACTT
                *       ****       ****       ****       ****       ****    

left            CGTGGATACGGGCATACCTTGGACTCCATCTCGGTATAGTTCATGACAGCTGGTTGGAGC
right           GTCGGATGTTCTGTTACCACTAGGGCCATTAATACGTAGTGATATCTAGCTCTGCTACGC
                   ****       ****       ****       ****       ****       **

left            CATTGTCAGCACCCTGAACACGAAATCATGAGGGAGTCTTGGTTCTGGACTAGGTGGTCA
right           CACACCACTCACCTATGCTTCGAATAGTGACGGGAAGTGACTTTCTTCGTGGAGTGGCTG
                **       ****       ****       ****       ****       ****   

left            CCTACCATTTTGAACCTTTCGTACGCCAGCCTTGATGTCGTAGAGTGTCAGGTTGGACAC
right           AACGCCATAACTGGGCTTTGCAGAATCAGCTAATTCTTCGTTCTTAACCAGGACCAGGTC
                    ****       ****       ****       ****       ****       *

left            GGTATCCTTGAGGCTATTGAAATCCATTGCGTAAACGTGTCTATCGCCGGAGTTGCTGGG
right           GGTGCAGCGTAGGCAGCACCTATCCTGACGAGAAACCCTAGAGTCGCCCATATGGCTGGG
                ***       ****       ****       ****       *****    * ******

left            AATTGTTCTGATGGGCTAAGGTAATTCTTCTCTAGATCCAATCTGAGCCTCGCGGTGATG
right           TGCTGTTCTAGAGGGCTACAATAATTCCGTTCTAGAAGTAATCTGGAACTCGCGACCATG
                   ******   ******   ******   ******   ******   ******   ***

left            ATTGCCAGACGGGCGGGATGCTGTGGCGACTTGGTGGTTTTTGTTCGGGCTGATCGCTTT
right           ATTCGAAGACGGCGAGGATGCAACGGCGACGATGGCGGCCGCGTTAACTTAATTAAACCG
                ***   ******   ******   ******   *  *     ***        *      
