# Supplementary material for: Recombination-Independent Recognition of DNA Homology for Repeat-Induced Point Mutation (RIP) Is Modulated by the Underlying Nucleotide Sequence
Source: PLoS Genet. 2016 May 5;12(5):e1006015. doi: 10.1371/journal.pgen.1006015 (PMC4858203; doi:10.1371/journal.pgen.1006015)
Supplement: S2 File — Pairwise alignments of reference/test sequences (left/right) for each repeat construct. Individual ClustalW files are provided as a single tar/gzip archive. Alignment file names correspond to RepeatID in S1 Table. (GZ) [file pgen.1006015.s004.gz › S2_File/XKP.aln]

CLUSTAL 2.1 multiple sequence alignment


left            TCTTCGGCGGACTTTTCTGTGAAACGGCGGTAAATCATGGGCATGATTTCGTTGAGTGTT
right           CTTAAGCCTAGGAGGCCTCACGTGATTTAACTTGTCATTTAGTGCATTTGAGCTGATGTT
                  *  * *        **                ****       ****       ****

left            TGGCTAAGAACAAGGAGGGAAACGCAAGTTAGCCGCGTTCGTATACAAGCGAGCAGTTCT
right           CTTGATGGAACCCTCCACGAAATTGTCACTAGCTCTTAAGGTATGTCCAGAAGCACCGGA
                       ****       ****       ****       ****       ****     

left            CGAGAACGTACTAGTTGAAGGTGCCATCGGCGATCTCTTGCATCAAAGTCGACGATGCAC
right           GTAGAAGTCGAGCGTTGTTAAGAGCATCTAACGATTCTTATCCTTCAGTGATGTTCCCAC
                  ****       ****       ****       ****       ***        ***

left            CCCAAGGTTCATTGTTGGTGGCCTCGCGCACCTGGGTTCGCTGTCAGCTCCCGTTCCATG
right           CGTGCTCCTCATGCAACCAGGCCGACAAGGCCTGAAGGGCGTGTGGTGCGAGGTTCACAA
                *       ****       ****       ****       ***        ****    

left            GTCTCTTGTCTGGGATCAAGTATATGGCGAAGGGCGCAAGAGAATGGTGCCAGTGTGGCG
right           TGGTCTTCCACTTAATCACCAGGCAGGCGTGTCTATCAAGTAGGCTCTGCCGAGCGAACG
                   ****       ****       ****       ****       ****       **

left            CGTGGATACGGGCATACCTTGGACTCCATCTCGGTATAGTTCATGACAGCTGGTTGGAGC
right           CGGTATGCTGGGCCAGAAGAGGAGAATTGTCCGGTGACAACTATGAAGATCTCTTGGTCT
                **       ****       ***        ****       ****       ****   

left            CATTGTCAGCACCCTGAACACGAAATCATGAGGGAGTCTTGGTTCTGGACTAGGTGGTCA
right           TGACCTCATACGAACGAACTGACTTACATGTTTATCGCTTGTAAGGACACTACAGTCCGA
                     ***       ****       ****       ****       ****       *

left            CCTACCATTTTGAACCTTTCGTACGCCAGCCTTGATGTCGTAGAGTGTCAGGTTGGACAC
right           CCTGTATGCGTGAAATCGAGCTACGAGGCTGATGATTAATGCCAGTGAGGATCAGGAGGA
                ***       ****       ****       ****       ****       ***   

left            GGTATCCTTGAGGCTATTGAAATCCATTGCGTAAACGTGTCTATCGCCGGAGTTGCTGGG
right           ACCGCCCTTAGCAGATTTGAGTAGTCCTGCGCGGTGAGCTCTTAGCGGCATATGTCATGC
                     ****       ****       ****        ***          *  *  * 

left            AATTGTTCTGATGGGCTAAGGTAATTCTTCTCTAGATCCAATCTGAGCCTCGCGGTGATG
right           ACCTGCGGCCGCGTTAACTTAATTAAACCGGTTGTGGAAGATGAAATCCTGGATGATTGT
                *  **       *                   *       **   * *** *  *     

left            ATTGCCAGACGGGCGGGATGCTGTGGCGACTTGGTGGTTTTTGTTCGGGCTGATCGCTTT
right           AGGATGATAATGAAGCTAAAAGTACAAGGTAAAGTCCGAACAAACGAACGATGGAAATCT
                *     * *  *  *  *         *     **                      * *
