# Supplementary material for: Recombination-Independent Recognition of DNA Homology for Repeat-Induced Point Mutation (RIP) Is Modulated by the Underlying Nucleotide Sequence
Source: PLoS Genet. 2016 May 5;12(5):e1006015. doi: 10.1371/journal.pgen.1006015 (PMC4858203; doi:10.1371/journal.pgen.1006015)
Supplement: S2 File — Pairwise alignments of reference/test sequences (left/right) for each repeat construct. Individual ClustalW files are provided as a single tar/gzip archive. Alignment file names correspond to RepeatID in S1 Table. (GZ) [file pgen.1006015.s004.gz › S2_File/XKE.aln]

CLUSTAL 2.1 multiple sequence alignment


left            CGATAAAATGGAACTGGCGCAGCATCTTGAGGAGGGTAAGATGCGACCGAGCATCGTCCA
right           AGGGTGGGTGTGCAGCGCAGGAAATCCACCGCGGCTTAAGATGCGACCGAGCATCGTCCA
                 *      **      **     ***    *  *  ************************

left            CCACTCGTTCGGAACCGTGCTTAATCAGGTACTCTAGTAGTTGAAGGGCCTTGTAGATCT
right           CCACTCGTTCGGAACCGTGCTTAATCAGGTACTCTAGTAGTTGAAGGGCCTTGTAGATCT
                ************************************************************

left            GGCGCCATTCTTCGGCGGACTTTTCTGTGAAACGGCGGTAAATCATGGGCATGATTTCGT
right           GGCGCCATTCTTCGGCGGACAGGCCTCACGTGATTTGGTATCCTTGAGGCACTCACGTGT
                ********************    **          ****       ****       **

left            TGAGTGTTTGGCTAAGAACAAGGAGGGAAACGCAAGTTAGCCGCGTTCGTATACAAGCGA
right           TGGTCTCCCGGCTCCATCTCAGGAACTGCCTGCAATAGCCGGGCGTCAAGCGCCAAGTTC
                **       ****       ****       ****       ****       ****   

left            GCAGTTCTCGAGAACGTACTAGTTGAAGGTGCCATCGGCGATCTCTTGCATCAAAGTCGA
right           CGTCTTCTTTCACGAGTACCCTCCAGAGGTAGGTATCGCGAAGAGGCTCATCGTCAAACA
                    ****       ****       ****       ****       ****       *

left            CGATGCACCCCAAGGTTCATTGTTGGTGGCCTCGCGCACCTGGGTTCGCTGTCAGCTCCC
right           CGACTGGTGACAAGTGAATAAGTTGTCTATTCCGCGTCTTCATGTTCAGCTCGCGCTCTA
                ***       ****       ****       ****       ****       ****  

left            GTTCCATGGTCTCTTGTCTGGGATCAAGTATATGGCGAAGGGCGCAAGAGAATGGTGCCA
right           CGCAAATGGATGAGGCTCTGCACGATCGTATCGTCTCGAGGGAATCCATGAATTTCAAAG
                     ****       ****       ****       ****       ****       

left            GTGTGGCGCGTGGATACGGGCATACCTTGGACTCCATCTCGGTATAGTTCATGACAGCTG
right           GTGTACTTGTCGGATGTTCTGTTACCACTAGGGCCATTAATACGTAGTGATATCTAGCTC
                ****       ****       ****       ****       ****       **** 

left            GTTGGAGCCATTGTCAGCACCCTGAACACGAAATCATGAGGGAGTCTTGGTTCTGGACTA
right           TGCTACGCCACACCACTCACCTATGCTTCGAATAGTGACGGGAAGTGACTTTCTTCGTGG
                      ****       ****       ****       ****       ****      

left            GGTGGTCACCTACCATTTTGAACCTTTCGTACGCCAGCCTTGATGTCGTAGAGTGTCAGG
right           AGTGGCTGAACGCCATAACTGGGCTTTGCAGAATCAGCTAATTCTTCGTTCTTAACCAGG
                 ****       ****       ****       ****       ****       ****

left            TTGGACACGGTATCCTTGAGGCTATTGAAATCCATTGCGTAAACGTGTCTATCGCCGGAG
right           ACCAGGTCGGTGCAGCGTAGGCAGCACCTATCCTGACGAGAAACCCTAGAGTCGCCCATA
                       ****       ****       ****       ****       *****    

left            TTGCTGGGAATTGTTCTGATGGGCTAAGGTAATTCTTCTCTAGATCCAATCTGAGCCTCG
right           TGTCATGCACCTGCGGCCGCGTTAACTTAATTAAACCGGTTGTGGAAGATGAAATCCTGG
                *  *  * *  **       *                   *       **   * *** *
