# Supplementary material for: Recombination-Independent Recognition of DNA Homology for Repeat-Induced Point Mutation (RIP) Is Modulated by the Underlying Nucleotide Sequence
Source: PLoS Genet. 2016 May 5;12(5):e1006015. doi: 10.1371/journal.pgen.1006015 (PMC4858203; doi:10.1371/journal.pgen.1006015)
Supplement: S2 File — Pairwise alignments of reference/test sequences (left/right) for each repeat construct. Individual ClustalW files are provided as a single tar/gzip archive. Alignment file names correspond to RepeatID in S1 Table. (GZ) [file pgen.1006015.s004.gz › S2_File/XIH.aln]

CLUSTAL 2.1 multiple sequence alignment


left            TCTTCGGCGGACTTTTCTGTGAAACGGCGGTAAATCATGGGCATGATTTCGTTGAGTGTT
right           CTTAAGCCTAGGAGGCCTCACGTGATTTGGTAAGAGGGAGGCATACGGATGTTGACACGA
                  *  * *        **          *****      *****      *****     

left            TGGCTAAGAACAAGGAGGGAAACGCAAGTTAGCCGCGTTCGTATACAAGCGAGCAGTTCT
right           AGGCTACCTCTTAGGAGCTTGTGGCAAGGATCAAGCGTTGTCCATCAAGCACCGTCTTCT
                 *****      *****      *****      *****      *****      ****

left            CGAGAACGTACTAGTTGAAGGTGCCATCGGCGATCTCTTGCATCAAAGTCGACGATGCAC
right           CCCACGGGTACTCTGGACAGGTGTAGCTAGCGATACTAATCATCAGTCGTTACGATCACA
                *      *****      *****      *****      *****      *****    

left            CCCAAGGTTCATTGTTGGTGGCCTCGCGCACCTGGGTTCGCTGTCAGCTCCCGTTCCATG
right           TGCAAGGAAACGCGTTGGACATTACGCGCCGGACCGTTCGGCCGTGGCTCCGCGATTATG
                  *****      *****      *****      *****      *****      ***

left            GTCTCTTGTCTGGGATCAAGTATATGGCGAAGGGCGCAAGAGAATGGTGCCAGTGTGGCG
right           GTAATCAATCTGGCCAAGGGTATAACTAAGAGGGCCTGGTTGAATGAGTATTGTGTGTAT
                **      *****      *****      *****      *****      *****   

left            CGTGGATACGGGCATACCTTGGACTCCATCTCGGTATAGTTCATGACAGCTGGTTGGAGC
right           GAGGGATATACCTTTACCTCCCTACCCATCCTCTGGTAGTTGGAATTAGCTGAGACTCGC
                   *****      *****      *****      *****      *****      **

left            CATTGTCAGCACCCTGAACACGAAATCATGAGGGAGTCTTGGTTCTGGACTAGGTGGTCA
right           CATGTCACTCACCCGCCGATCGAAAGGTGCTGGGAGAAAGAATTCTGCTGGGTGTGGTTT
                ***      *****      *****      *****      *****      *****  

left            CCTACCATTTTGAACCTTTCGTACGCCAGCCTTGATGTCGTAGAGTGTCAGGTTGGACAC
right           GTCTCCATTCCTTCGCTTTCTCGTCACAGCCCATCATTCGTAAGCGACCAGGTAATTATC
                    *****      *****      *****      *****      *****      *

left            GGTATCCTTGAGGCTATTGAAATCCATTGCGTAAACGTGTCTATCGCCGGAGTTGCTGGG
right           GGTACTTGAAAGGCTCACTGTATCCAGGCTTCAAACGCCGTCCTCGCCCATATGGCTGGG
                ****      *****      *****      *****      *****    * ******

left            AATTGTTCTGATGGGCTAAGGTAATTCTTCTCTAGATCCAATCTGAGCCTCGCGGTGATG
right           AATTGTTCTGATGGGCTAAGCGGCCGCGTTAACTTAATTAAACCGGTTGTGGAAGATGAA
                ********************      * *      *   ** * *    * *  *     

left            ATTGCCAGACGGGCGGGATGCTGTGGCGACTTGGTGGTTTTTGTTCGGGCTGATCGCTTT
right           ATCCTGGATGATTGTAGGATGATAATGAAGCTAAAAGTACAAGGTAAAGTCCGAACAAAC
                **              *           *  *    **    * *   *           
