# Supplementary material for: Recombination-Independent Recognition of DNA Homology for Repeat-Induced Point Mutation (RIP) Is Modulated by the Underlying Nucleotide Sequence
Source: PLoS Genet. 2016 May 5;12(5):e1006015. doi: 10.1371/journal.pgen.1006015 (PMC4858203; doi:10.1371/journal.pgen.1006015)
Supplement: S3 File — Sequences are provided in the comma-separated (CSV) format. The file is compressed with gzip. The dataset contains four fields: [1] Unique sequence identifier, [2] the total number of C/T mutations, [3] the total number of G/A mutations, and [4] the complete nucleotide sequence. Sequence identifiers are provided in the following format: {RepeatID}{Replica Cross Index}_{Spore Index} (e.g., notation “{XIF}{1}_{1}” corresponds to the actual sequence identifier “XIF1_1”). “XIR” sequences were published previously [14] and are provided here for convenience. (GZ) [file pgen.1006015.s005.gz]

Archive with 1 entries (1 files):
- S3_File.csv
