# Supplementary material for: Recombination-Independent Recognition of DNA Homology for Repeat-Induced Point Mutation (RIP) Is Modulated by the Underlying Nucleotide Sequence
Source: PLoS Genet. 2016 May 5;12(5):e1006015. doi: 10.1371/journal.pgen.1006015 (PMC4858203; doi:10.1371/journal.pgen.1006015)
Supplement: S4 File — The algorithm is written in Perl.and requires BioPerl. The script is provided as a tar/gzip archive. (GZ) [file pgen.1006015.s006.gz]

Archive with 1 entries (1 files):
- interspersed.pl
