# Supplementary material for: Recombination-Independent Recognition of DNA Homology for Repeat-Induced Point Mutation (RIP) Is Modulated by the Underlying Nucleotide Sequence
Source: PLoS Genet. 2016 May 5;12(5):e1006015. doi: 10.1371/journal.pgen.1006015 (PMC4858203; doi:10.1371/journal.pgen.1006015)
Supplement: S4 File — The algorithm is written in Perl.and requires BioPerl. The script is provided as a tar/gzip archive. (GZ) [file pgen.1006015.s006.gz › interspersed.pl]

#!/usr/bin/env perl
#written by Eugene Gladyshev

use strict;
use Bio::SeqIO;


my ($USAGE, $seq, $period, $unit, $position, $GC, $try, $check);

$USAGE    = "USAGE: interspersed.pl HOMOLOGY_UNIT PERIOD POSITION REFERENCE(FASTA) [CHECK?] > VARIANT(FASTA)\n";
$unit     = shift or die $USAGE;
$period   = shift or die $USAGE;
$position = shift or die $USAGE;
$seq      = Bio::SeqIO -> new (-file => shift) -> next_seq -> seq;
$check    = shift;
$try      = 1000000;
$GC       = GC ($seq);

die $USAGE if ($period <= $unit or $position < 1);


while ($try--) {

   my ($p, $variant, $newGC, $random, @range);
   
   $variant = '';

   @range = (0 .. $position - 2);
   map {$variant .= not_base (substr ($seq, $_, 1))} @range if $position > 1;


   for ($p = $position - 1; $p <= length ($seq) - $period; $p += $period) {
      $random = '';
      foreach ($p + $unit .. $p + $period - 1) {
         $random .= not_base (substr ($seq, $_, 1));
      }
      $variant .= substr ($seq, $p, $unit) . $random;
   }


   @range = (0 .. $unit - 1);
   foreach (@range) {
      last if $p == length ($seq);
      $variant .= substr ($seq, $p, 1);
      $p++;
   }


   @range = ($p .. length ($seq) - 1);
   map {$variant .= not_base (substr ($seq, $_, 1))} @range; 


   unless ($check =~ /^y|check/i) {
      $newGC = GC ($variant);
      print STDOUT ">$unit", "H-", $period-$unit, "N_$position GC=$newGC\n$variant\n";
      last;
   }


   #checking sequence if required
   else {
      unless (bad_match ($variant)) {
         $newGC = GC ($variant);
         #checking overall GC content: less than 3% deviation is OK
         if (abs(($newGC - $GC)/$GC) < 0.03) {
            print STDOUT ">$unit", "H-", $period-$unit, "N_$position GC=$newGC\n$variant\n";
            last;
         }
      }
   }
}

print STDERR "No suitable variant found\n" if $try < 1;


##########################################################

sub GC {
   my $G = $_[0] =~ tr /G/G/;
   my $C = $_[0] =~ tr /C/C/;
   return $G + $C;
}

sub not_base {
   my $rnd;
   my $new = $_[0];
   while ($new eq $_[0]) {
      $rnd = rand ();
      if    ($rnd <=  0.25)                {$new = 'A';}
      elsif ($rnd > 0.25 and $rnd <= 0.50) {$new = 'T';}
      elsif ($rnd > 0.50 and $rnd <= 0.75) {$new = 'G';}
      else                                 {$new = 'C';}
   }
   return $new;
}

sub bad_match {
   #excluding candidates with unwanted sequence motifs:
   #return 1 if $_[0] =~ /AAAAA|TTTTT|GGGG|CCCC/;
   #return 1 if $_[0] =~ /GAC\w{5}GTC|CATATG/;
   #...
   return 0;
}
